# Supplementary material for: Transcriptomic risk scores for attention deficit/hyperactivity disorder
Source: Mol Psychiatry. 2023 Aug 3;28(8):3493–502. doi: 10.1038/s41380-023-02200-1 (PMC10618083; doi:10.1038/s41380-023-02200-1)
Supplement: Supplementary file 2 — Supplementary Tables [file 41380_2023_2200_MOESM2_ESM.xlsx]

## Sheet: Table S1
Supplementary Table S1. Summary of TWAS results in ADHD using 14 expression reference panels from blood a brain tissues
	N GTEx*	N genes	N predicted genes	% predicted genes	N genes p < 0.05	N genes Bonferroni**	Bonferroni threshold	Average prediction performance (SD)***
Amygdala	129	6542	6213	0.94971	769	12	8.04764e-06	13.51% (11.79%)
Anterior Cingulate Cortex	147	7735	7382	0.954363	895	11	6.77323e-06	13.79% (12.43%)
Caudate	194	10121	9754	0.963739	1152	17	5.1261e-06	12.73% (12.23%)
Cerebellar Hemisphere	175	10827	10469	0.966935	1214	13	4.77601e-06	14.96% (13.49%)
Cerebellum	209	11813	11473	0.971218	1326	20	4.35806e-06	14.62% (13.96%)
Cortex	205	10508	10146	0.96555	1238	14	4.92805e-06	13.06% (12.77%)
Frontal Cortex	175	9288	8938	0.962317	1109	14	5.59409e-06	13.22% (12.27%)
Hippocampus	165	8159	7837	0.960534	959	10	6.37999e-06	12.25% (11.36%)
Hypothalamus	170	8651	8282	0.957346	1005	17	6.03719e-06	11.82% (11.34%)
Nucleus Accumbens	202	10054	9694	0.964193	1164	15	5.15783e-06	12.16% (12.04%)
Putamen	170	9089	8724	0.959842	1077	12	5.73132e-06	13.13% (11.99%)
Spinal cord	126	7868	7537	0.957931	934	13	6.63394e-06	13.73% (12.17%)
Substantia Nigra	114	6616	6296	0.951632	758	10	7.94155e-06	13.89% (11.59%)
Whole blood	670	10350	10171	0.982705	1122	16	4.91594e-06	10.39% (12.15%)
N: number; p: p-value of association with ADHD; SD: standard deviation
*Sample counts by tissue in GTEx v8
**Genes that overcame Bonferroni correction for multiple testing
***Mean of the prediction performance of all genes included in the reference panel

## Sheet: Table S2
Supplementary Table S2. Enrichment analysis on GWAS Catalog categories for genes associated with ADHD in the multiple-tissue TWAS
GWAS Catalog trait	Tissue·	N genes in gene-set	N input genes in gene-set	P-value	Adjusted p-value*	Genes
Regular attendance at a religious group	Anterior Cingulate Cortex	24	12	6.24e-06	0.0113	BPTF, KPNA2, CHST10, AMT, RNF123, GMPPB, FAM212A, MST1R, RBM6, TMEM161B-AS1, ASNS, TNKS
	Amygdala	18	10	1.16e-05	0.0211	BARHL2, KPNA2, CHST10, AMT, RNF123, GMPPB, MST1R, RBM6, TMEM161B-AS1, TNKS
	Caudate	30	14	2.7e-06	0.00491	PCDH17, BPTF, KPNA2, OTX1, CHST10, STK4, AMT, RNF123, GMPPB, MST1R, RBM6, TMEM161B-AS1, TAC1, TNKS
	Cerebellum	33	13	4.04e-05	0.0367	BPTF, ARSG, KLHL29, CHST10, AMT, NICN1, RNF123, GMPPB, FAM212A, MST1R, RBM6, TMEM161B-AS1, MEF2C
	Cortex	32	14	9.29e-06	0.0169	BPTF, KPNA2, AMZ2, SLC16A6, KLHL29, CHST10, AMT, NICN1, RNF123, GMPPB, MST1R, MON1A, RBM6, TMEM161B-AS1
	Frontal Cortex	29	14	2.39e-06	0.00145	BPTF, KPNA2, AMZ2, KLHL29, WDPCP, CHST10, AMT, NICN1, RNF123, GMPPB, MST1R, RBM6, TMEM161B-AS1, TNKS
	Hippocampus	26	14	3.18e-07	0.000578	PCDH17, BPTF, KPNA2, CHST10, STK4, AMT, APEH, RNF123, GMPPB, MST1R, RBM6, TMEM161B-AS1, ASNS, TNKS
	Hypothalamus	22	11	1.61e-05	0.0292	BPTF, KLHL29, WDPCP, CHST10, AMT, NICN1, RNF123, GMPPB, MST1R, RBM6, TMEM161B-AS1
	Nucleus Accumbens	29	13	1.09e-05	0.0197	BPTF, KPNA2, AMZ2, KLHL29, WDPCP, AMT, RNF123, GMPPB, MST1R, RBM6, TMEM161B-AS1, MEF2C, TNKS
	Putamen	27	13	5.64e-06	0.0102	BPTF, AMZ2, CHST10, STK4, AMT, APEH, RNF123, GMPPB, MST1R, RBM6, TMEM161B-AS1, TAC1, TNKS
	Substantia nigra	15	10	9.26e-07	0.00168	PCDH17, BPTF, CHST10, AMT, RNF123, GMPPB, MST1R, RBM6, TMEM161B-AS1, TNKS
	Whole blood	34	15	1.04754e-06	0.00190128	AMZ2, OTX1, CHST10, AMT, RNF123, GMPPB, UBA7, MST1R, MON1A, RBM6, CD47, IFT57, TMEM161B-AS1, ASNS, SRPK2
Regular attendance at a gym or sports club	Hippocampus	10	7	3.26e-05	0.0148	STK4, APEH, RNF123, GMPPB, MST1R, RBM6, SEMA3F
Social communication problems	Caudate	8	6	6.71e-05	0.0487	KCNJ11, RMI2, SCN11A, WDR48, TTC21A, ZNF311
	Cortex	8	6	7.73e-05	0.0387	RMI2, SCN11A, WDR48, TTC21A, TRIM27, ZNF311
	Frontal Cortex	6	5	0.000157	0.0475	RMI2, SCN11A, TTC21A, TRIM27, ZNF311
Intelligence (MTAG)	Caudate	106	27	9.7e-05	0.0487	NEGR1, NPM3, SUOX, MPHOSPH9, CDK2AP1, PCDH17, TRMT61A, PTPLAD1, LINGO1, SNX29, IST1, C18orf8, CHST10, LARGE, SHANK3, NCKIPSD, USP4, RBM6, BANK1, PART1, PIK3R1, MEF2C-AS1, ZNF322, PHF1, CENPW, RMDN1, RUNX1T1
	Hippocampus	86	25	1.83e-05	0.0148	NEGR1, MYBPHL, NPM3, NAALAD2, SUOX, PITPNM2, MPHOSPH9, PCDH17, TRMT61A, TMOD2, LINGO1, SNX29, IST1, C18orf8, CHST10, SHANK3, NCKIPSD, RBM6, SEMA3F, GRID2, PART1, ZNF322, PDE1C, RMDN1, CPNE3
Sleep duration (short sleep)	Caudate	35	13	0.000117	0.0487	CELF1, STK4, TRPM2, USP4, AMT, RNF123, GMPPB, MST1R, RBM6, HYAL3, NAT6, HYAL1, FOXP2
	Cerebellum	46	16	3.32e-05	0.0367	PSMC3, SEMA6D, PAX8, TRPM2, USP4, AMT, NICN1, RNF123, GMPPB, FAM212A, MST1R, RBM6, IFRD2, HYAL3, NAT6, HYAL1
	Cortex	43	15	0.000109	0.0395	DPYD, PAX8, AMT, NICN1, RNF123, GMPPB, MST1R, MON1A, RBM6, RBM5, SEMA3F, HYAL3, NAT6, HYAL1, CACNA2D2
Autism spectrum disorder	Caudate	6	5	0.000134	0.0487	PTBP2, MNT, PLK1S1, XRN2, EXT1
Schizophrenia	Cortex	346	67	8.53e-05	0.0387	MED8, PTBP2, DPYD, WBP1L, NT5C2, INA, PDCD11, CALHM2, TSPAN18, MDK, MED19, GUCY2C, SHMT2, PPFIA2, BTG1, ABCB9, OGFOD2, C12orf65, SBNO1, TRMT61A, FURIN, FES, CORO7, CDIP1, SNX29, KCTD13, SMG6, TOM1L2, TM6SF2, MAU2, GATAD2A, YJEFN3, PPP3R1, SF3B1, CUL3, GIGYF2, C2orf82, NGEF, DTD1, MCHR1, ZC3H7B, CSDC2, SREBF2, GPD1L, DCLK3, HYAL3, NCK1, CISD2, SLC9B1, BDH2, HARS, PCDHA6, PCDHA7, PCDHA9, PHACTR1, T…
Autism spectrum disorder or schizophrenia	Whole blood	322	59	6.26002e-05	0.0378731	RERE, IPO13, ATP6V0B, CCDC24, RNF2, ARL3, SFXN2, WBP1L, NT5C2, PDCD11, DGKZ, ATG13, C11orf49, MED19, SNX19, NDUFA4L2, STAC3, ABCB9, OGFOD2, ARL6IP4, MPHOSPH9, CDK2AP1, SETD8, RGS6, MARK3, CKB, TRMT61A, FES, ACTR5, MCHR1, TEF, LINC00852, TRANK1, LRRFIP2, PPP2R3A, SLC35G2, IL20RB, MAN2A1, ETF1, HIST1H1T, HMGN4, ZNF322, ZSCAN9, TRIM27, PPP1R18, PPT2, PBX2, HLA-DRB1, HLA-DQB1, VPS52, RPS18, BAK1, ABC…
Bipolar II disorder	Frontal Cortex	10	7	3.8e-05	0.0172	MEF2BNB, RFXANK, TM6SF2, MAU2, GATAD2A, YJEFN3, ATP13A1
Subjective response to lithium treatment	Cortex	8	6	7.73e-05	0.0387	FGGY, LRRFIP2, GOLGA4, ATP11B, MCCC1, EGFR
Parkinson's disease	Whole blood	91	26	3.64467e-06	0.00330754	RNF2, SIPA1L2, SFXN2, PKP2, LRRK2, PRICKLE1, CCDC62, OGFOD2, STX1B, SREBF1, PLEKHM1, KANSL1, WNT3, IL1R2, TMEM163, CCNT2, CERS6, SATB1, NCKIPSD, MCCC1, SCARB2, FAM47E-STBD1, HLA-DQB1, MANEA, SMARCA2, ANXA1
Body fat distribution (leg fat ratio)	Frontal Cortex	85	28	5.82e-07	0.000528	ST7L, MTMR11, ADAM15, EFNA4, EFNA1, PLCE1, PTPMT1, GAL3ST3, SF3B2, PACS1, ADAMTS17, TELO2, TM6SF2, MAU2, GATAD2A, ARIH2, P4HTM, WDR6, DALRD3, NDUFAF3, IMPDH2, RBM6, C6orf106, SNRPC, UHRF1BP1, LIN28B, AMZ1, RMI1
	Hippocampus	72	22	2.46e-05	0.0148	MFAP2, ST7L, ADAM15, EFNA1, PLCE1, SF3B2, PACS1, PITPNM2, SAV1, ADAMTS17, TELO2, MAU2, CILP2, ARIH2, P4HTM, WDR6, QRICH1, RBM6, C6orf106, SNRPC, UHRF1BP1, RMI1
Body fat distribution (trunk fat ratio)	Frontal Cortex	86	29	2.08e-07	0.000377	ST7L, MTMR11, ADAM15, EFNA4, EFNA1, PLCE1, PTPMT1, GAL3ST3, SF3B2, PACS1, ADAMTS17, TELO2, TM6SF2, MAU2, GATAD2A, RFTN2, ARIH2, P4HTM, WDR6, DALRD3, NDUFAF3, IMPDH2, RBM6, C6orf106, SNRPC, UHRF1BP1, LIN28B, AMZ1, RMI1
	Hippocampus	76	22	6.19e-05	0.0225	MFAP2, ST7L, ADAM15, EFNA1, PLCE1, SF3B2, PACS1, PITPNM2, SAV1, ADAMTS17, TELO2, MAU2, CILP2, ARIH2, P4HTM, WDR6, QRICH1, RBM6, C6orf106, SNRPC, UHRF1BP1, RMI1
Prostate cancer	Frontal Cortex	120	30	0.000107	0.0387	ADAM15, EFNA4, EFNA1, NPM3, CUEDC2, ARL3, WBP1L, TH, HTR3B, TXNDC16, STYX, GNGT2, ATP9B, MYO9B, POU2F2, GGCX, STK25, STMN3, ZBTB46, TPD52L2, TTC28, PISD, BIK, CTDSPL, SIDT1, SEPT8, HLA-DQB2, UHRF1BP1, MTRF1L, NKX3-1
N, number
*Adjusted with the Benjamini-Hochberg (FDR) method

## Sheet: Table S3
Supplementary Table S3. Enrichment analysis on miRNA target genes for genes associated with ADHD in the multiple-tissue TWAS
Tissue	miRNA	N genes in gene-set	N input genes in gene-set	P-value	Adjusted p-value*	Genes
Cortex	AGCACTT_MIR93_MIR302A_MIR302B_MIR302C_MIR302D_MIR372_MIR373_MIR520E_MIR520A_MIR526B_MIR520B_MIR520C_MIR520D	128	34	8.15e-06	0.0018	ZNF362, TAL1, PRRX1, SUCO, ZBTB41, HNRNPH3, TNKS2, MAP3K11, OPCML, ZDHHC17, BTG1, PRDM4, RNF6, PAPOLA, UBE2Q2, MNT, RAPGEFL1, KANSL1, KPNA2, DPYSL5, PPP3R1, VSX1, KLHL3, PCDHA6, PCDHA7, PCDHA9, PCDHA11, PCDHA12, ATF6B, UBE2W, E2F5, PHF2, PPP6C, PBX3
Cortex	ACCAATC_MIR509	24	10	0.000295	0.0326	OSBP, SMG6, NPAS2, PCDHA6, PCDHA7, PCDHA9, PCDHA11, PCDHA12, ZFAND3, PBX3
Cerebellum	CACTGCC_MIR34A_MIR34C_MIR449	150	35	3.6e-05	0.00796	POGZ, SUCO, CNTN2, PPP2R5A, FRMD4A, SNX15, SLC2A13, ZDHHC17, FGD6, PPP1CC, DAAM1, FUT8, MAP1A, TCF12, CBFA2T3, VAT1, AP2S1, FAM126B, POFUT1, GDAP1L1, SLC2A4RG, ITSN1, DDX17, ZC3H7B, SATB1, SIDT1, SEC61A1, PPP2R3A, ABCF3, RGS17, DLL1, PNOC, E2F5, OSGIN2, RALGDS
N: number
*Adjusted with the Benjamini-Hochberg (FDR) method

## Sheet: Table S4
Supplementary Table S4. Genes associated with ADHD in at least one of the studied tissues in the multiple-tissue TWAS
	Genomic loci	Gene symbol	Position (hg38)	Amygdala		Anterior Cingulate Cortex		Caudate		Cerebellar Hemisphere		Cerebellum		Cortex		Frontal Cortex		Hippocampus		Hypothalamus		Nucleus Accumbens		Putamen		Spinal Cord		Substantia nigra		Whole blood		N tissues available	N tissues significant	PBMC
				Z-score	p-value	Z-score	p-value	Z-score	p-value	Z-score	p-value	Z-score	p-value	Z-score	p-value	Z-score	p-value	Z-score	p-value	Z-score	p-value	Z-score	p-value	Z-score	p-value	Z-score	p-value	Z-score	p-value	Z-score	p-value			logFC	Adj. p-value
	6	NAA80	chr3:50296402-50299416	4.80404	1.55493e-06	5.2704	1.36123e-07	5.31744	1.05235e-07	5.03702	4.72844e-07	5.42842	5.68555e-08	5.34362	9.1108e-08	5.25503	1.48001e-07	4.83798	1.31162e-06	5.12123	3.03544e-07	4.89475	9.84297e-07	4.59759	4.274e-06	5.37322	7.73441e-08	5.24222	1.58659e-07	5.47607	4.35e-08	14	14	NA	NA
	9	REELD1	chr4:146214515-146232267	5.681	1.33911e-08	5.67523	1.38502e-08	5.70274	1.17896e-08	5.67855	1.35839e-08	5.39886	6.70656e-08	5.71994	1.06563e-08	5.73151	9.95423e-09	5.72465	1.03644e-08	5.74405	9.24387e-09	5.66779	1.44654e-08	5.72767	1.01819e-08	5.73792	9.58441e-09	NA	NA	5.58748	2.3e-08	13	13	NA	NA
	20	PNPLA2	chr11:818914-825573	-4.89958	9.60401e-07	-4.89958	9.60401e-07	-4.85095	1.22871e-06	-4.88352	1.04211e-06	-4.65077	3.30702e-06	-4.89958	9.60401e-07	-5.02662	4.9921e-07	-4.80438	1.55232e-06	-4.8702	1.11485e-06	-4.89958	9.60401e-07	-4.77286	1.81625e-06	-4.89958	9.60401e-07	0.654495	0.512793	-4.89621	9.77e-07	14	13	-0.0601728	0.0142021
	10	AC091826.2	chr5:88433892-88498697	-5.98792	2.12539e-09	-5.48279	4.1866e-08	-5.46349	4.6687e-08	-5.63452	1.75548e-08	-5.48824	4.0596e-08	-5.47437	4.39062e-08	-5.52114	3.36804e-08	-5.73682	9.64683e-09	-5.46958	4.51108e-08	-5.47663	4.33491e-08	-5.46851	4.53828e-08	-4.06034	4.90023e-05	-6.00042	1.96802e-09	NA	NA	13	12	NA	NA
	6	GMPPB	chr3:49716844-49723973	4.28731	1.80853e-05	5.05131	4.38796e-07	5.19885	2.00523e-07	4.6555	3.23191e-06	5.11093	3.20581e-07	5.13632	2.80169e-07	4.26072	2.03767e-05	5.17098	2.32871e-07	5.14332	2.6992e-07	2.60711	0.00913103	5.21012	1.88721e-07	5.14009	2.74611e-07	4.85163	1.2245e-06	5.50681	3.65e-08	14	11	0.00611012	0.873215
	6	HYAL3	chr3:50292831-50299405	-4.61319	3.96534e-06	-4.60946	4.03714e-06	-4.86207	1.16165e-06	-4.79554	1.62236e-06	-4.78735	1.68994e-06	-4.53357	5.79939e-06	-4.67225	2.97921e-06	-4.704	2.55119e-06	-4.58051	4.6385e-06	-4.6047	4.13057e-06	-4.27679	1.89607e-05	-4.80277	1.56483e-06	-4.62144	3.81092e-06	-4.31225	1.62e-05	14	11	NA	NA
	13	AC104129.1	chr7:1838586-1849931	4.82005	1.43524e-06	4.66073	3.15085e-06	5.01204	5.38561e-07	NA	NA	NA	NA	4.85159	1.22473e-06	3.68668	0.0002272	NA	NA	4.78622	1.69951e-06	5.25612	1.47124e-07	4.88958	1.0105e-06	4.58008	4.648e-06	4.80739	1.52916e-06	NA	NA	10	9	NA	NA
	2	ARTN	chr1:43933320-43937240	5.06496	4.08478e-07	3.74232	0.000182331	3.94861	7.86058e-05	5.50294	3.73502e-08	4.98986	6.04226e-07	4.97255	6.6078e-07	5.18868	2.11794e-07	3.47362	0.000513489	3.0712	0.002132	4.99163	5.98708e-07	5.21851	1.80363e-07	3.16844	0.00153261	4.9708	6.66787e-07	NA	NA	13	8	-0.0428327	0.0842655
	9	LSM6	chr4:146175703-146200000	NA	NA	5.72775	1.01771e-08	5.70634	1.15429e-08	5.7919	6.95932e-09	5.79279	6.92271e-09	5.79094	6.99952e-09	5.71605	1.0903e-08	NA	NA	5.78887	7.08599e-09	NA	NA	NA	NA	NA	NA	NA	NA	-0.300756	0.7636	8	7	0.0148993	0.644938
	2	AL357079.1	chr1:43937918-43940781	-4.52137	6.14401e-06	NA	NA	-4.82701	1.38598e-06	NA	NA	-5.19573	2.03919e-07	-5.21297	1.85845e-07	-4.55324	5.28268e-06	-4.2356	2.27942e-05	-4.06962	4.7089e-05	-4.93792	7.89599e-07	-3.87567	0.000106332	-4.52405	6.06672e-06	-3.87803	0.000105306	NA	NA	11	7	NA	NA
	27	AL117332.1	chr20:21302731-21303704	4.86551	1.14163e-06	4.57112	4.85116e-06	NA	NA	NA	NA	NA	NA	NA	NA	4.76169	1.91974e-06	4.71879	2.37255e-06	4.88111	1.05488e-06	NA	NA	4.74651	2.06953e-06	NA	NA	NA	NA	NA	NA	6	6	NA	NA
	20	RPLP2	chr11:809965-812880	NA	NA	NA	NA	NA	NA	4.63882	3.504e-06	4.8395	1.30168e-06	NA	NA	NA	NA	NA	NA	NA	NA	4.72186	2.33695e-06	4.63882	3.504e-06	4.72855	2.26127e-06	NA	NA	4.76695	1.87e-06	6	6	0.0199683	0.553426
	27	KIZ	chr20:21125983-21246622	4.5111	6.44935e-06	NA	NA	5.52226	3.34662e-08	NA	NA	-1.41725	0.15641	4.98484	6.20141e-07	4.82123	1.42674e-06	3.56832	0.000359276	NA	NA	4.70169	2.58013e-06	5.44944	5.05289e-08	NA	NA	NA	NA	4.27218	1.94e-05	9	6	0.0403087	0.0706126
	5	GIGYF2	chr2:232697299-232860605	NA	NA	NA	NA	NA	NA	NA	NA	4.57523	4.757e-06	4.59294	4.37035e-06	4.57523	4.757e-06	NA	NA	4.57523	4.757e-06	4.64526	3.39641e-06	NA	NA	NA	NA	NA	NA	NA	NA	5	5	0.0273349	0.0421926
	20	PIDD1	chr11:799179-809753	4.4117	1.02564e-05	4.44654	8.72661e-06	NA	NA	4.9855	6.18005e-07	4.93527	8.00417e-07	5.18887	2.11575e-07	5.32614	1.00322e-07	4.50416	6.66357e-06	3.98449	6.76252e-05	NA	NA	NA	NA	NA	NA	NA	NA	4.59009	4.43e-06	9	5	0.0277695	0.359505
	1	MED8	chr1:43383917-43389808	-4.39334	1.11621e-05	-4.81671	1.45942e-06	-4.4722	7.74197e-06	-5.18357	2.17678e-07	-4.98263	6.27257e-07	-4.28375	1.83769e-05	NA	NA	-4.28364	1.8386e-05	-4.47993	7.46675e-06	NA	NA	-4.26909	1.96269e-05	-4.98276	6.26824e-07	-4.5897	4.43891e-06	2.92459	0.00344915	12	5	-0.0079956	0.831858
	20	SLC25A22	chr11:790475-798281	NA	NA	NA	NA	-4.63882	3.504e-06	NA	NA	NA	NA	-4.03173	5.53689e-05	-4.78112	1.74323e-06	NA	NA	NA	NA	-4.62518	3.74268e-06	-4.63882	3.504e-06	NA	NA	NA	NA	NA	NA	5	4	-0.077087	0.0108063
	1	TIE1	chr1:43300982-43323108	NA	NA	NA	NA	4.89416	9.87288e-07	NA	NA	4.56942	4.89087e-06	3.8686	0.000109464	NA	NA	4.53387	5.79113e-06	NA	NA	4.54233	5.56368e-06	4.15923	3.19316e-05	NA	NA	NA	NA	NA	NA	6	4	0.0320116	0.302899
	23	OGFOD2	chr12:122974580-122980043	NA	NA	-4.43981	9.00386e-06	NA	NA	-4.64645	3.37691e-06	-4.43821	9.07105e-06	-4.57886	4.67514e-06	-4.08086	4.487e-05	NA	NA	-4.53787	5.68241e-06	-3.71517	0.000203069	NA	NA	-4.51921	6.20702e-06	NA	NA	-3.33206	0.000862056	9	4	-0.0203905	0.559877
	27	XRN2	chr20:21303331-21389825	NA	NA	NA	NA	-4.77926	1.75945e-06	-1.18415	0.236355	-5.29936	1.16212e-07	NA	NA	NA	NA	NA	NA	-4.25902	2.05323e-05	-4.63479	3.57304e-06	NA	NA	NA	NA	NA	NA	NA	NA	5	3	0.0323888	0.174654
	20	PANO1	chr11:797511-799190	NA	NA	NA	NA	-5.17609	2.26581e-07	0.945926	0.344187	0.976692	0.328722	NA	NA	-4.89958	9.60401e-07	NA	NA	-4.24633	2.173e-05	-4.89958	9.60401e-07	-3.48314	0.000495564	-1.76526	0.0775202	NA	NA	NA	NA	8	3	NA	NA
	1	ELOVL1	chr1:43363398-43368074	NA	NA	NA	NA	4.41545	1.00798e-05	NA	NA	NA	NA	NA	NA	NA	NA	5.04367	4.56684e-07	4.58686	4.49972e-06	NA	NA	NA	NA	NA	NA	NA	NA	NA	NA	3	2	-0.0414814	0.206036
	8	TSC22D2	chr3:150408298-150466422	NA	NA	NA	NA	NA	NA	5.04419	4.5544e-07	5.24474	1.565e-07	NA	NA	NA	NA	NA	NA	NA	NA	NA	NA	NA	NA	4.22038	2.43892e-05	NA	NA	NA	NA	3	2	-0.0748088	3.88122e-05
	18	C9orf16	chr9:128160265-128163924	NA	NA	NA	NA	-4.7043	2.54742e-06	NA	NA	-2.29518	0.0217226	NA	NA	NA	NA	NA	NA	-2.53769	0.0111586	NA	NA	NA	NA	NA	NA	NA	NA	-4.931	8.18e-07	4	2	-0.0327444	0.450471
	25	HELZ	chr17:67070444-67245989	0.670208	0.502725	NA	NA	NA	NA	4.10826	3.98649e-05	4.6304	3.64961e-06	3.6335	0.000279598	NA	NA	NA	NA	NA	NA	NA	NA	NA	NA	NA	NA	NA	NA	4.64503	3.4e-06	5	2	0.0286648	0.0480852
	22	CCDC184	chr12:48183644-48185926	-4.51877	6.22004e-06	NA	NA	-4.03518	5.45614e-05	NA	NA	-4.31256	1.61374e-05	-4.43338	9.2766e-06	-4.43351	9.27122e-06	NA	NA	-3.61791	0.000296987	-4.54177	5.57837e-06	-4.34385	1.40007e-05	NA	NA	NA	NA	NA	NA	8	2	-0.0142514	0.618693
	20	CD151	chr11:832887-839831	NA	NA	NA	NA	-4.51473	6.33973e-06	-4.00618	6.17095e-05	-3.76413	0.000167133	-3.79159	0.000149686	-4.44182	8.91999e-06	-5.24628	1.552e-07	-5.01394	5.33271e-07	-4.52112	6.15121e-06	-4.44182	8.91999e-06	NA	NA	NA	NA	3.95366	7.7e-05	10	2	-0.0363989	0.718123
	24	AC046168.1	chr15:77525540-77534110	4.24334	2.20216e-05	4.41835	9.94555e-06	4.59587	4.30954e-06	4.49461	6.96962e-06	4.49474	6.96544e-06	4.36528	1.26958e-05	4.46517	8.00037e-06	4.46786	7.90073e-06	4.30433	1.67492e-05	4.3792	1.19114e-05	4.49762	6.87189e-06	4.48215	7.38962e-06	4.51486	6.33582e-06	NA	NA	13	2	NA	NA
	12	COL19A1	chr6:69866556-70212468	NA	NA	NA	NA	NA	NA	NA	NA	-5.07895	3.79536e-07	NA	NA	NA	NA	NA	NA	NA	NA	NA	NA	NA	NA	NA	NA	NA	NA	NA	NA	1	1	-0.0707694	0.283018
	15	FOXP2	chr7:114086327-114693772	NA	NA	NA	NA	5.73814	9.5722e-09	NA	NA	NA	NA	NA	NA	NA	NA	NA	NA	NA	NA	NA	NA	NA	NA	NA	NA	NA	NA	NA	NA	1	1	-0.0108759	0.735625
	6	IFRD2	chr3:50287732-50292918	NA	NA	NA	NA	NA	NA	NA	NA	-4.86539	1.14234e-06	NA	NA	NA	NA	NA	NA	NA	NA	NA	NA	NA	NA	NA	NA	NA	NA	NA	NA	1	1	-0.0104013	0.74922
	6	LSMEM2	chr3:50279087-50288114	NA	NA	NA	NA	NA	NA	NA	NA	NA	NA	NA	NA	NA	NA	NA	NA	5.37616	7.60904e-08	NA	NA	NA	NA	NA	NA	NA	NA	NA	NA	1	1	-0.0319802	0.345403
	2	RNF220	chr1:44405194-44651724	NA	NA	NA	NA	NA	NA	NA	NA	NA	NA	NA	NA	NA	NA	NA	NA	NA	NA	NA	NA	NA	NA	NA	NA	NA	NA	4.82965	1.37e-06	1	1	-0.0172666	0.489046
	23	ARL6IP4	chr12:122980060-122982913	-2.10289	0.0354752	NA	NA	NA	NA	NA	NA	NA	NA	NA	NA	NA	NA	NA	NA	NA	NA	NA	NA	NA	NA	NA	NA	NA	NA	4.65852	3.18e-06	2	1	-0.021772	0.428679
	14	CALN1	chr7:71779491-72447151	NA	NA	NA	NA	NA	NA	NA	NA	NA	NA	NA	NA	NA	NA	NA	NA	NA	NA	-2.86056	0.004229	NA	NA	-4.66628	3.067e-06	NA	NA	NA	NA	2	1	0.00306909	0.938199
	16	MFSD3	chr8:144509070-144511213	5.66191	1.497e-08	NA	NA	-1.86013	0.0628678	NA	NA	NA	NA	NA	NA	NA	NA	NA	NA	NA	NA	NA	NA	NA	NA	NA	NA	NA	NA	NA	NA	2	1	0.00243823	0.956921
	6	MON1A	chr3:49907160-49930173	NA	NA	NA	NA	NA	NA	NA	NA	NA	NA	-5.25949	1.44454e-07	NA	NA	NA	NA	NA	NA	NA	NA	NA	NA	NA	NA	NA	NA	-2.89638	0.00377492	2	1	-0.037296	0.291453
	6	SLC38A3	chr3:50205246-50221486	NA	NA	-5.17883	2.23277e-07	NA	NA	NA	NA	NA	NA	NA	NA	NA	NA	NA	NA	NA	NA	NA	NA	NA	NA	NA	NA	-1.3124	0.189386	NA	NA	2	1	0.0135859	0.621546
	7	AC097634.1	chr3:71584943-71587409	NA	NA	-2.28232	0.0224707	NA	NA	NA	NA	NA	NA	NA	NA	NA	NA	NA	NA	-0.0958272	0.923658	NA	NA	NA	NA	-5.06472	4.09008e-07	NA	NA	NA	NA	3	1	NA	NA
	2	DPH2	chr1:43970000-43973369	NA	NA	4.36601	1.26538e-05	NA	NA	NA	NA	NA	NA	NA	NA	NA	NA	3.99286	6.528e-05	NA	NA	4.80587	1.54079e-06	NA	NA	NA	NA	NA	NA	NA	NA	3	1	-0.0328625	0.264689
	1	HYI-AS1	chr1:43453927-43456995	NA	NA	NA	NA	NA	NA	NA	NA	NA	NA	-4.39299	1.118e-05	NA	NA	NA	NA	-4.39299	1.118e-05	NA	NA	NA	NA	NA	NA	-4.87641	1.08036e-06	NA	NA	3	1	NA	NA
	3	AC018690.1	chr2:99405218-99405843	3.28251	0.00102888	NA	NA	NA	NA	3.66011	0.000252112	NA	NA	NA	NA	NA	NA	NA	NA	NA	NA	4.38266	1.17241e-05	NA	NA	NA	NA	4.47389	7.68076e-06	NA	NA	4	1	NA	NA
	2	CCDC24	chr1:43991359-43996528	NA	NA	NA	NA	NA	NA	-3.74785	0.000178359	NA	NA	NA	NA	NA	NA	0.0528514	0.95785	NA	NA	2.744	0.00606952	NA	NA	NA	NA	NA	NA	5.42905	5.67e-08	4	1	-0.0314412	0.246007
	10	LINC02060	chr5:88408982-88439090	NA	NA	NA	NA	-4.30893	1.64046e-05	-3.43402	0.0005947	-4.8225	1.4177e-06	-4.29718	1.72982e-05	NA	NA	NA	NA	NA	NA	NA	NA	NA	NA	NA	NA	NA	NA	NA	NA	4	1	NA	NA
	10	MEF2C	chr5:88717117-88904257	NA	NA	NA	NA	NA	NA	4.49618	6.91836e-06	4.69576	2.65614e-06	NA	NA	NA	NA	-0.424666	0.67108	NA	NA	-2.09709	0.0359856	NA	NA	NA	NA	NA	NA	NA	NA	4	1	-0.0103275	0.812169
	1	AL139289.1	chr1:43385113-43389155	NA	NA	NA	NA	NA	NA	4.53437	5.7777e-06	4.33941	1.42864e-05	NA	NA	NA	NA	2.90375	0.00368724	NA	NA	NA	NA	2.71637	0.00660017	NA	NA	NA	NA	5.12415	2.99e-07	5	1	NA	NA
	16	RECQL4	chr8:144511288-144517845	NA	NA	NA	NA	NA	NA	1.50942	0.131191	5.66191	1.497e-08	NA	NA	-1.79992	0.0718734	NA	NA	NA	NA	-2.42409	0.0153466	-1.51213	0.1305	NA	NA	NA	NA	NA	NA	5	1	-0.0248041	0.379589
	23	MPHOSPH9	chr12:123152320-123244014	NA	NA	NA	NA	-4.08151	4.47441e-05	NA	NA	-4.38435	1.16331e-05	NA	NA	NA	NA	-4.39903	1.08734e-05	-4.3998	1.08352e-05	-3.96505	7.33792e-05	NA	NA	NA	NA	NA	NA	-4.58907	4.45e-06	6	1	0.0445239	0.0404103
	4	CARF	chr2:202912214-202988263	NA	NA	4.30742	1.65167e-05	NA	NA	4.07321	4.63701e-05	4.25266	2.11244e-05	NA	NA	NA	NA	4.07099	4.6813e-05	NA	NA	4.17948	2.92177e-05	4.4487	8.63905e-06	4.23881	2.24708e-05	NA	NA	4.59117	4.41e-06	8	1	0.0334931	0.356558
	21	GLB1L2	chr11:134331874-134378341	NA	NA	NA	NA	4.51502	6.331e-06	4.3904	1.13141e-05	4.17266	3.01063e-05	4.21742	2.47111e-05	4.51961	6.19532e-06	NA	NA	NA	NA	4.51502	6.331e-06	4.51502	6.331e-06	NA	NA	NA	NA	4.66555	3.08e-06	8	1	-0.0318402	0.666451
	1	SZT2	chr1:43389882-43454247	NA	NA	NA	NA	2.13016	0.0331584	4.12494	3.70836e-05	1.79084	0.0733193	1.76934	0.0768364	1.71211	0.0868773	1.76249	0.0779866	-1.11719	0.263912	NA	NA	NA	NA	NA	NA	NA	NA	-4.85261	1.22e-06	8	1	0.0340843	0.081114
	6	CCDC36	chr3:49198428-49258106	NA	NA	-3.72885	0.000192357	-3.80634	0.00014104	NA	NA	-4.08477	4.412e-05	NA	NA	-3.92771	8.57595e-05	-3.94675	7.92202e-05	-4.83406	1.33774e-06	-3.95109	7.77945e-05	-3.92535	8.6602e-05	-3.949	7.84785e-05	-3.95374	7.69377e-05	NA	NA	10	1	NA	NA
	26	MAU2	chr19:19320829-19358754	NA	NA	NA	NA	-4.02002	5.81938e-05	-4.27344	1.92477e-05	-4.32259	1.54206e-05	-4.30774	1.64933e-05	-4.32468	1.52751e-05	-4.11964	3.79457e-05	NA	NA	-4.04483	5.23605e-05	-3.77215	0.000161844	-4.51738	6.26099e-06	-4.32335	1.53674e-05	-3.5439	0.000394252	11	1	0.0127401	0.577066
	17	RMI1	chr9:83980798-84004074	4.45358	8.44491e-06	2.94091	0.00327248	2.9768	0.00291273	1.68221	0.0925279	0.940511	0.346956	2.92777	0.00341407	2.97442	0.00293547	2.94774	0.0032011	5.43689	5.42181e-08	2.70728	0.00678372	2.83653	0.0045607	3.84477	0.000120664	2.90216	0.003706	NA	NA	13	1	-0.0193413	0.689593
	19	BLOC1S2	chr10:100273280-100286680	-3.29567	0.000981881	-3.32415	0.000886874	-3.55557	0.000377162	-4.31769	1.57668e-05	-3.30235	0.000958779	-3.34629	0.000819011	-3.43629	0.000589744	-3.75599	0.000172658	-4.5867	4.5031e-06	-4.02309	5.74407e-05	-3.60902	0.000307353	-4.18176	2.89255e-05	-4.33694	1.4448e-05	-1.80377	0.0712668	14	1	-0.0334606	0.303262
	11	MMUT	chr6:49430360-49463253	1.17067	0.241731	1.2786	0.201038	0.9805	0.326839	1.58249	0.113539	3.48743	0.000487692	0.814638	0.41528	1.22596	0.220215	1.23366	0.217331	1.23388	0.217246	0.956594	0.338772	4.61615	3.9092e-06	1.04576	0.295673	1.25992	0.207697	0.786361	0.431656	14	1	NA	NA
	In bold p-values that overcome Bonferroni correction for multiple testing in a given tissue; PBMC: Observerd gene expression from peripheral blood mononuclear cells in our cohort; NA: not available corresponding to genes not properly imputed in the TWAS or not available from the expression microarray chip

## Sheet: Table S5
Supplementary Table S5. Comparison of the present multi-tissue TWAS results and results from the previous GWAS and TWAS in dorsolateral prefrontal cortex by Demontis et al. 2022.
		multi-tissue TWAS			Demontis et al. 2022
Gene symbol	Gene coordinates (hg38)	Lowest p-value	Tissue with the lowest p-value		SNP-based GWAS	Gene-based GWAS	TWAS	Novel hit
AC018690.1	chr2:99405218-99405843	7.68076e-06	Substantia nigra		-	-	-	YES
AC046168.1	chr15:77525540-77534110	4.30954e-06	Caudate		-	-	-	YES
AC091826.2	chr5:88433892-88498697	1.96802e-09	Substantia nigra		-	-	-	YES
AC097634.1	chr3:71584943-71587409	4.09008e-07	Spinal Cord		-	-	-	YES
AC104129.1	chr7:1838586-1849931	1.47124e-07	Nucleus Accumbens		-	-	-	YES
AL117332.1	chr20:21302731-21303704	1.05488e-06	Hypothalamus		-	-	-	YES
AL139289.1	chr1:43385113-43389155	2.99e-07	Blood		-	-	-	YES
AL357079.1	chr1:43937918-43940781	1.85845e-07	Cortex		-	-	-	YES
ARL6IP4	chr12:122980060-122982913	3.18e-06	Blood		-	-	-	YES
ARTN	chr1:43933320-43937240	3.73502e-08	Cerebellar hemisphere		9.033e-15	2.59e-08	-	NO
BLOC1S2	chr10:100273280-100286680	4.5031e-06	Hypothalamus		-	-	-	YES
C9orf16	chr9:128160265-128163924	8.18e-07	Blood		-	-	-	YES
CALN1	chr7:71779491-72447151	3.067e-06	Spinal Cord		-	1.82e-06	9.5033e-07	NO
CARF	chr2:202912214-202988263	4.41e-06	Blood		-	2.43e-06	-	NO
CCDC184	chr12:48183644-48185926	5.57837e-06	Nucleus Accumbens		-	-	-	YES
CCDC24	chr1:43991359-43996528	5.67e-08	Blood		-	5.48e-07	-	NO
CCDC36	chr3:49198428-49258106	1.33774e-06	Hypothalamus		-	-	-	YES
CD151	chr11:832887-839831	1.552e-07	Hippocampus		-	-	-	YES
COL19A1	chr6:69866556-70212468	3.79536e-07	Cerebellum		3.997e-09	5.04e-07	3.42001e-07	NO
DPH2	chr1:43970000-43973369	1.54079e-06	Nucleus Accumbens		-	-	-	YES
ELOVL1	chr1:43363398-43368074	4.56684e-07	Hippocampus		9.899e-15	1.78e-07	1.27276e-06	NO
FOXP2	chr7:114086327-114693772	9.5722e-09	Caudate		9.983e-12	1.91e-09	-	NO
GIGYF2	chr2:232697299-232860605	3.39641e-06	Nucleus Accumbens		-	1.56e-06	-	NO
GLB1L2	chr11:134331874-134378341	3.08e-06	Blood		-	-	-	YES
GMPPB	chr3:49716844-49723973	3.65e-08	Blood		3.175e-08	-	-	NO
HELZ	chr17:67070444-67245989	3.4e-06	Blood		-	-	-	YES
HYAL3	chr3:50292831-50299405	1.16165e-06	Caudate		3.175e-08	2.53e-06	6.95674e-08	NO
HYI-AS1	chr1:43453927-43456995	1.08036e-06	Substantia nigra		-	-	-	YES
IFRD2	chr3:50287732-50292918	1.14234e-06	Cerebellum		-	-	-	YES
KIZ	chr20:21125983-21246622	3.34662e-08	Caudate		-	-	5.89752e-07	NO
LINC02060	chr5:88408982-88439090	1.4177e-06	Cerebellum		-	-	1.0547e-07	NO
LSM6	chr4:146175703-146200000	6.92271e-09	Cerebellum		1.395e-08	3.71e-08	2.5546e-08	NO
LSMEM2	chr3:50279087-50288114	7.60904e-08	Hypothalamus		-	-	-	YES
MAU2	chr19:19320829-19358754	6.26099e-06	Spinal Cord		-	-	-	YES
MED8	chr1:43383917-43389808	2.17678e-07	Cerebellar hemisphere		9.033e-15	-	1.78548e-08	NO
MEF2C	chr5:88717117-88904257	2.65614e-06	Cerebellum		-	5.34e-10	-	NO
MFSD3	chr8:144509070-144511213	1.497e-08	Amygdala		1.14e-08	-	-	NO
MMUT	chr6:49430360-49463253	3.9092e-06	Putamen		-	-	-	YES
MON1A	chr3:49907160-49930173	1.44454e-07	Cortex		1.248e-06	-	2.09335e-07	NO
MPHOSPH9	chr12:123152320-123244014	4.45e-06	Blood		-	-	-	YES
NAA80	chr3:50296402-50299416	4.35e-08	Blood		-	-	-	YES
OGFOD2	chr12:122974580-122980043	3.37691e-06	Cerebellar hemisphere		-	-	-	YES
PANO1	chr11:797511-799190	2.26581e-07	Caudate		-	-	-	YES
PIDD1	chr11:799179-809753	1.00322e-07	Frontal Cortex		-	-	-	YES
PNPLA2	chr11:818914-825573	4.9921e-07	Frontal Cortex		-	-	4.65973e-07	NO
RECQL4	chr8:144511288-144517845	1.497e-08	Cerebellum		8.303e-09	-	-	NO
REELD1	chr4:146214515-146232267	9.24387e-09	Hypothalamus		1.395e-08	-	-	NO
RMI1	chr9:83980798-84004074	5.42181e-08	Hypothalamus		-	-	-	YES
RNF220	chr1:44405194-44651724	1.37e-06	Blood		-	-	-	YES
RPLP2	chr11:809965-812880	1.30168e-06	Cerebellum		-	7.94e-07	-	NO
SLC25A22	chr11:790475-798281	1.74323e-06	Frontal Cortex		-	-	-	YES
SLC38A3	chr3:50205246-50221486	2.23277e-07	Anterior Cingulate Cortex		-	-	-	YES
SZT2	chr1:43389882-43454247	1.22e-06	Blood		9.899e-15	9.29e-08	-	NO
TIE1	chr1:43300982-43323108	9.87288e-07	Caudate		-	1.84e-07	-	NO
TSC22D2	chr3:150408298-150466422	1.565e-07	Cerebellum		-	2.42e-07	-	NO
XRN2	chr20:21303331-21389825	1.16212e-07	Cerebellum		4.375e-12	3.13e-11	-	NO

## Sheet: Table S6
Supplementary Table S6. Genes identified with the colocalization analysis in at least one of the studied tissues.
	Genomic loci	Gene symbol	Position (hg38)	Amygdala			Anterior Cingulate Cortex			Caudate			Cerebellar Hemisphere			Cerebellum			Cortex			Frontal Cortex			Hippocampus			Hypothalamus			Nucleus Accumbens			Putamen			Spinal Cord			Substantia nigra			Whole blood			PBMC		N tissues TWAS & coloc *	Signifcant PBMCs**
				Z-score	p-value	GLCP	Z-score	p-value	GLCP	Z-score	p-value	GLCP	Z-score	p-value	GLCP	Z-score	p-value	GLCP	Z-score	p-value	GLCP	Z-score	p-value	GLCP	Z-score	p-value	GLCP	Z-score	p-value	GLCP	Z-score	p-value	GLCP	Z-score	p-value	GLCP	Z-score	p-value	GLCP	Z-score	p-value	GLCP	Z-score	p-value	GLCP	logFC	Adj. p-value
	20	PNPLA2	chr11:818914-825573	-4.89958	9.60401e-07	0.8868	-4.89958	9.60401e-07	0.4429	-4.85095	1.22871e-06	0.8964	-4.88352	1.04211e-06	0.6999	-4.65077	3.30702e-06	0.6429	-4.89958	9.60401e-07	0.7381	-5.02662	4.9921e-07	0.8111	-4.80438	1.55232e-06	0.3155	-4.8702	1.11485e-06	0.1531	-4.89958	9.60401e-07	0.7842	-4.77286	1.81625e-06	0.6824	-4.89958	9.60401e-07	0.372	0.654495	0.512793	0	-4.89621	9.77e-07	0.6687	-0.0601728	0.0142021	9	yes
	9	REELD1	chr4:146214515-146232267	5.681	1.33911e-08	0	5.67523	1.38502e-08	0.701	5.70274	1.17896e-08	0.6936	5.67855	1.35839e-08	0.8146	5.39886	6.70656e-08	0.7799	5.71994	1.06563e-08	0.818	5.73151	9.95423e-09	0	5.72465	1.03644e-08	0.2761	5.74405	9.24387e-09	0.2841	5.66779	1.44654e-08	0.7694	5.72767	1.01819e-08	0.4364	5.73792	9.58441e-09	0.6152	NA	NA	NA	5.58748	2.3e-08	0.7672	NA	NA	8	no
	9	LSM6	chr4:146175703-146200000	NA	NA	NA	5.72775	1.01771e-08	0.8251	5.70634	1.15429e-08	0.8168	5.7919	6.95932e-09	0.8219	5.79279	6.92271e-09	0.7832	5.79094	6.99952e-09	0.8434	5.71605	1.0903e-08	0.8436	NA	NA	NA	5.78887	7.08599e-09	0.724	NA	NA	NA	NA	NA	NA	NA	NA	NA	NA	NA	NA	-0.300756	0.7636	0.3334	0.0148993	0.644938	7	no
	20	PIDD1	chr11:799179-809753	4.4117	1.02564e-05	0.2954	4.44654	8.72661e-06	0.819	NA	NA	NA	4.9855	6.18005e-07	0.9359	4.93527	8.00417e-07	0.8641	5.18887	2.11575e-07	0.9389	5.32614	1.00322e-07	0.8627	4.50416	6.66357e-06	0.2233	3.98449	6.76252e-05	0.05586	NA	NA	NA	NA	NA	NA	NA	NA	NA	NA	NA	NA	4.59009	4.43e-06	0.2568	0.0277695	0.359505	4	no
	5	GIGYF2	chr2:232697299-232860605	NA	NA	NA	NA	NA	NA	NA	NA	NA	NA	NA	NA	4.57523	4.757e-06	0.709	4.59294	4.37035e-06	0.6778	4.57523	4.757e-06	0.7839	NA	NA	NA	4.57523	4.757e-06	0	4.64526	3.39641e-06	0.6317	NA	NA	NA	NA	NA	NA	NA	NA	NA	NA	NA	NA	0.0273349	0.0421926	4	yes
	20	SLC25A22	chr11:790475-798281	NA	NA	NA	NA	NA	NA	-4.63882	3.504e-06	0.8166	NA	NA	NA	NA	NA	NA	-4.03173	5.53689e-05	0.8579	-4.78112	1.74323e-06	0.6658	NA	NA	NA	NA	NA	NA	-4.62518	3.74268e-06	0.9089	-4.63882	3.504e-06	0.701	NA	NA	NA	NA	NA	NA	NA	NA	NA	-0.077087	0.0108063	4	yes
	20	RPLP2	chr11:809965-812880	NA	NA	NA	NA	NA	NA	NA	NA	NA	4.63882	3.504e-06	0.5592	4.8395	1.30168e-06	0	NA	NA	NA	NA	NA	NA	NA	NA	NA	NA	NA	NA	4.72186	2.33695e-06	0.2346	4.63882	3.504e-06	0.1101	4.72855	2.26127e-06	0.2648	NA	NA	NA	4.76695	1.87e-06	0.8504	0.0199683	0.553426	2	no
	26	MAU2	chr19:19320829-19358754	NA	NA	NA	NA	NA	NA	-4.02002	5.81938e-05	0.03952	-4.27344	1.92477e-05	0.1098	-4.32259	1.54206e-05	0.02811	-4.30774	1.64933e-05	0.563	-4.32468	1.52751e-05	0.3908	-4.11964	3.79457e-05	0.01649	NA	NA	NA	-4.04483	5.23605e-05	0.2923	-3.77215	0.000161844	0.4092	-4.51738	6.26099e-06	0.6115	-4.32335	1.53674e-05	0.08278	-3.5439	0.000394252	0.6369	0.0127401	0.577066	1	no
	19	BLOC1S2	chr10:100273280-100286680	-3.29567	0.000981881	0.5345	-3.32415	0.000886874	0.606	-3.55557	0.000377162	0.5513	-4.31769	1.57668e-05	0.5871	-3.30235	0.000958779	0.5344	-3.34629	0.000819011	0.6487	-3.43629	0.000589744	0.64	-3.75599	0.000172658	0.6535	-4.5867	4.5031e-06	0.6585	-4.02309	5.74407e-05	0.6809	-3.60902	0.000307353	0.639	-4.18176	2.89255e-05	0.605	-4.33694	1.4448e-05	0.2325	-1.80377	0.0712668	0.3344	-0.0334606	0.303262	1	no
	4	CARF	chr2:202912214-202988263	NA	NA	NA	4.30742	1.65167e-05	0.05837	NA	NA	NA	4.07321	4.63701e-05	0.1378	4.25266	2.11244e-05	0.004096	NA	NA	NA	NA	NA	NA	4.07099	4.6813e-05	0.1672	NA	NA	NA	4.17948	2.92177e-05	0.5882	4.4487	8.63905e-06	0.4015	4.23881	2.24708e-05	0.5149	NA	NA	NA	4.59117	4.41e-06	0.523	0.0334931	0.356558	1	no
	6	GMPPB	chr3:49716844-49723973	4.28731	1.80853e-05	0.1718	5.05131	4.38796e-07	0.5022	5.19885	2.00523e-07	0.1956	4.6555	3.23191e-06	0.2028	5.11093	3.20581e-07	0.1648	5.13632	2.80169e-07	0.2349	4.26072	2.03767e-05	0.2725	5.17098	2.32871e-07	0.128	5.14332	2.6992e-07	0.1903	2.60711	0.00913103	0.2877	5.21012	1.88721e-07	0.1909	5.14009	2.74611e-07	0.3188	4.85163	1.2245e-06	0.1278	5.50681	3.65e-08	0.3708	0.00611012	0.873215	1	no
	25	HELZ	chr17:67070444-67245989	0.670208	0.502725	0.001415	NA	NA	0.001002	NA	NA	NA	4.10826	3.98649e-05	0.3095	4.6304	3.64961e-06	0.6922	3.6335	0.000279598	0.286	NA	NA	NA	NA	NA	NA	NA	NA	NA	NA	NA	NA	NA	NA	NA	NA	NA	NA	NA	NA	NA	4.64503	3.4e-06	0.1628	0.0286648	0.0480852	1	yes
	22	CCDC184	chr12:48183644-48185926	-4.51877	6.22004e-06	0.1628	NA	NA	0.004908	-4.03518	5.45614e-05	0.06284	NA	NA	NA	-4.31256	1.61374e-05	0.02067	-4.43338	9.2766e-06	0.01983	-4.43351	9.27122e-06	0.03725	NA	NA	NA	-3.61791	0.000296987	0.01575	-4.54177	5.57837e-06	0.7601	-4.34385	1.40007e-05	0.01328	NA	NA	NA	NA	NA	NA	NA	NA	NA	-0.0142514	0.618693	1	no
	14	CALN1	chr7:71779491-72447151	NA	NA	NA	NA	NA	0.003227	NA	NA	NA	NA	NA	NA	NA	NA	NA	NA	NA	NA	NA	NA	NA	NA	NA	NA	NA	NA	NA	-2.86056	0.004229	0.004172	NA	NA	NA	-4.66628	3.067e-06	0.8008	NA	NA	NA	NA	NA	NA	0.00306909	0.938199	1	no
	* Number of tissues in which a gene was found significant associated both in TWAS and colocalization.
	** Gene significantly diferentially expressed in PBMCs with concordant direction effects with TWAS.
	Zscore and p-value results from TWAS, and the GLCP (gene locus-level colocalization probabilities) from colocalization analyses.
	In bold p-values that overcome Bonferroni correction for multiple testing in a given tissue or genes with GLCP>= 0.5.
	Underlied results significanyly associated with both TWAS and colocalization.
	PBMC: Observerd gene expression from peripheral blood mononuclear cells in our cohort.
	NA: not available corresponding to genes not properly imputed in the TWAS or colocalization not analized for a given tissue or not available from the expression microarray chip.

## Sheet: Table S7
Supplementary Table S7. TRSs from the sensitivity analysis considering only one gene per region
	Complete TRS						TRS with one gene per region
	N genes	N loci	Loci with multiple genes	TRS p-value	Pseudo-R2		Genes to remove	N genes	TRS p-value	Pseudo-R2
Amygdala	68	54	8	0.00435	0.0136411		14	54	0.02238	0.00859026
Caudate	12	9	2	0.00198	0.0159461		3	9	0.00123	0.0174296
Cortex	10	8	2	1.49e-05	0.0324861		2	8	0.000747	0.0192918
Dorso lateral prefrontal cortex	16	11	3	6.5e-05	0.028		3	11	0.000149	0.0314007
Frontal cortex	87	65	12	0.000237	0.023		22	65	2.01e-05	0.0314
Putamen	10	6	3	0.000325	0.0216		4	6	0.10393	0.00418941
N: number; TRS: Transcriptomic risk score

## Sheet: Table S8
Supplementary Table S8. TWAS results for genes included in the four TRSs associated with ADHD after mutiple comparison correction and after sensitivity analysis at the best TWAS p-value threshold
Gene symbol	ENSEMBL ID	Amygdala*				Caudate**				Cortex**				Frontal cortex*			SUM	PBMCs
		Z-score	p-vaule	GLCP		Z-score	p-value	GLCP		Z-score	p-vaule	GLCP		Z-score	p-vaule	GLCP		logFC	Padj
GMPPB	ENSG00000173540	4.28731	1.80853e-05	0.4961		5.19885	2.00523e-07	0.1972		5.13632	2.80169e-07	0.07265		4.26072	2.03767e-05	0.3766	4	0.00611012	0.873215
PLK1S1	ENSG00000088970	4.5111	6.44935e-06	0		5.52226	3.34662e-08	0		4.98484	6.20141e-07	0		4.82123	1.42674e-06	0	4	0.0403087	0.0706126
PNPLA2	ENSG00000177666	-4.89958	9.60401e-07	0.9425		-4.85095	1.22871e-06	0.897		-4.89958	9.60401e-07	0.4553		-5.02662	4.9921e-07	0.8736	4	-0.0601728	0.0142021
ARTN	ENSG00000117407	5.06496	4.08478e-07	0		-	-	-		4.97255	6.6078e-07	0		5.18868	2.11794e-07	0	3	-0.0428327	0.0842655
ARHGEF7	ENSG00000102606	4.22937	2.34344e-05	0.2459		4.48798	7.19025e-06	0.2933		-	-	-		3.49691	0.000470681	0.04444	3	0.0334368	0.088034
GLB1L2	ENSG00000149328	-	-	-		4.51502	6.331e-06	0.2112		-	-	-		4.51961	6.19532e-06	0.2813	2	-0.0318402	0.666451
LSM6	ENSG00000164167	-	-	-		5.70634	1.15429e-08	0.8173		5.79094	6.99952e-09	0.6578		5.71605	1.0903e-08	0.8886	3	0.0148993	0.644938
PIDD1	ENSG00000177595	4.4117	1.02564e-05	0.6218		-	-	-		5.18887	2.11575e-07	0.81		5.32614	1.00322e-07	0.9018	3	0.0277695	0.359505
SLC25A22	ENSG00000177542	-	-	-		-4.63882	3.504e-06	0.8176		-	-	-		-4.78112	1.74323e-06	0.6974	2	-0.077087	0.0108063
ACTR10	ENSG00000131966	-3.62818	0.000285425	0.02178		-	-	-		-	-	-		-3.53501	0.000407756	0.1391	2	-0.0522863	0.0214837
AEBP1	ENSG00000106624	-3.29128	0.000997333	0.2787		-	-	-		-	-	-		-3.51213	0.000444525	0.2457	2	-0.0230351	0.546374
BLOC1S2	ENSG00000196072	-3.29567	0.000981881	0.7932		-	-	-		-	-	-		-3.43629	0.000589744	0.7139	2	-0.0334606	0.303262
CCDC171	ENSG00000164989	-3.66899	0.000243515	0.1973		-	-	-		-	-	-		-3.65419	0.000257996	0.1633	2	0.00984453	0.873782
CCDC184	ENSG00000177875	-4.51877	6.22004e-06	0.21		-	-	-		-	-	-		-4.43351	9.27122e-06	0.05676	2	-0.0142514	0.618693
CCDC71	ENSG00000177352	4.02528	5.69085e-05	0.7124		-	-	-		-	-	-		4.41797	9.96329e-06	0.5831	2	-0.0176676	0.583595
CD151	ENSG00000177697	-	-	-		-4.51473	6.33973e-06	0		-	-	-		-4.44182	8.91999e-06	0	2	-0.0363989	0.718123
CDK5RAP3	ENSG00000108465	-3.49508	0.000473914	0.3487		-	-	-		-	-	-		-3.4898	0.000483381	0.3344	2	0.0236065	0.51187
CKS2	ENSG00000123975	-3.94036	8.1361e-05	0.5421		-	-	-		-	-	-		-3.54161	0.000397689	0.4682	2	-0.145184	0.00468686
COPA	ENSG00000122218	3.64893	0.000263332	0.6638		-	-	-		-	-	-		3.69401	0.000220742	0.5273	2	0.00855716	0.715122
CROCC	ENSG00000058453	-3.32757	0.000876084	0.02865		-	-	-		-	-	-		-3.45089	0.00055875	0.4358	2	-0.0500986	0.0669538
CTNNB1	ENSG00000168036	-3.78962	0.000150881	0.6767		-	-	-		-	-	-		-3.76699	0.00016523	0.5433	2	0.0050338	0.847829
DCHS1	ENSG00000166341	-4.308	1.64738e-05	0.9825		-	-	-		-	-	-		-3.8941	9.85636e-05	0.9734	2	-0.0242843	0.599308
EHD1	ENSG00000110047	3.3174	0.000908605	0.05378		-	-	-		-	-	-		3.39054	0.000697544	0.01057	2	-0.0423568	0.0838618
FAM227A	ENSG00000184949	3.45165	0.00055718	0.3666		-	-	-		-	-	-		3.45191	0.000556635	0.2697	2	0.00896802	0.812925
FUT11	ENSG00000196968	3.70969	0.000207514	0.1153		-	-	-		-	-	-		3.71845	0.00020045	0.08674	2	-0.0232242	0.519411
GIGYF2	ENSG00000204120	-	-	-		-	-	-		4.59294	4.37035e-06	0.5858		4.57523	4.757e-06	0.8245	2	0.0273349	0.0421926
GLRX5	ENSG00000182512	-3.5474	0.000389056	0.0272		-	-	-		-	-	-		-3.45786	0.000544485	0.232	2	-0.0735498	0.051479
HAX1	ENSG00000143575	-3.29225	0.0009939	0.4358		-	-	-		-	-	-		-3.29225	0.0009939	0.1212	2	-0.0561615	0.0823768
ICA1L	ENSG00000163596	-	-	-		-	-	-		4.52058	6.16702e-06	0.4367		4.53787	5.68263e-06	0.6256	2	0.0414259	0.128257
KIAA1671	ENSG00000197077	-3.93365	8.36654e-05	0.000874		-	-	-		-	-	-		-3.85831	0.000114175	0.4849	2	-0.0455712	0.549363
LATS1	ENSG00000131023	-3.59727	0.000321572	0.1707		-	-	-		-	-	-		-3.535	0.000407775	0.2988	2	0.0190573	0.348334
LMF1	ENSG00000103227	3.61895	0.0002958	0.02539		-	-	-		-	-	-		3.61895	0.0002958	0.00192	2	0.0353172	0.214497
LRRFIP2	ENSG00000093167	-3.38921	0.000700952	0.2252		-	-	-		-	-	-		-3.39095	0.000696519	0.3291	2	-0.00981658	0.773706
LSG1	ENSG00000041802	3.67681	0.000236169	0.9543		-	-	-		-	-	-		3.72138	0.000198139	0.8866	2	0.00727756	0.830907
MDGA2	ENSG00000139915	-3.97954	6.905e-05	0.0002003		-	-	-		-	-	-		-3.97954	6.905e-05	0.0001855	2	-0.0305611	0.307716
MNT	ENSG00000070444	-3.74208	0.0001825	0.06536		-	-	-		-	-	-		-3.72542	0.000194986	0.1078	2	-0.0145245	0.686689
MROH8	ENSG00000101353	4.17392	2.99404e-05	0.5334		-	-	-		-	-	-		3.75796	0.000171307	0.174	2	0.0126361	0.716962
MST1R	ENSG00000164078	3.69133	0.000223083	0.0397		-	-	-		-	-	-		3.40445	0.000662979	0	2	-0.00815133	0.873782
NBR1	ENSG00000188554	-3.86314	0.000111937	0.2162		-	-	-		-	-	-		-3.96554	7.323e-05	0.2933	2	-0.00296031	0.932631
NBR2	ENSG00000198496	-4.22987	2.33827e-05	0.397		-	-	-		-	-	-		-3.89693	9.74194e-05	0.2895	2	0.0686317	0.0578705
OGFOD2	ENSG00000111325	-	-	-		-	-	-		-4.57886	4.67514e-06	0.01942		-4.08086	4.487e-05	0.06727	2	-0.0203905	0.559877
OLFML2A	ENSG00000185585	3.33814	0.0008434	0		-	-	-		-	-	-		3.51492	0.000439888	0.2441	2	-0.0223782	0.495642
PTK2	ENSG00000169398	3.64149	0.000271062	0.2209		-	-	-		-	-	-		3.64702	0.000265295	0.05799	2	-0.0129982	0.835952
RHCE	ENSG00000188672	-3.31518	0.000915836	0.49		-	-	-		-	-	-		-3.37592	0.000735694	0.2457	2	0.0570241	0.103264
RHEBL1	ENSG00000167550	-4.00863	6.10716e-05	0.5912		-	-	-		-	-	-		-3.99308	6.52215e-05	0.4824	2	-0.0207599	0.599827
RMDN3	ENSG00000137824	3.35157	0.000803556	0.07428		-	-	-		-	-	-		3.81741	0.000134862	0.5204	2	-0.0176523	0.530049
RNF123	ENSG00000164068	3.87404	0.000107044	0		-	-	-		-	-	-		4.31437	1.60056e-05	0	2	-0.0178508	0.487005
SF3B2	ENSG00000087365	3.49242	0.00047867	0.5727		-	-	-		-	-	-		3.48762	0.000487349	0.4636	2	-0.0389459	0.0387136
SLC12A5	ENSG00000124140	3.68254	0.000230921	0.08228		-	-	-		-	-	-		4.28944	1.79127e-05	0.001493	2	-0.0215059	0.449359
SNORC	ENSG00000182600	-4.24394	2.19626e-05	0.1833		-	-	-		-	-	-		-4.19586	2.71834e-05	0.1272	2	-0.00301873	0.944266
SYNDIG1L	ENSG00000183379	-4.00987	6.07512e-05	0.001645		-	-	-		-	-	-		-3.3295	0.000870017	0.1042	2	-0.0153188	0.578853
UBE2W	ENSG00000104343	3.64114	0.000271437	0.2923		-	-	-		-	-	-		3.58896	0.000331998	0.1017	2	0.0122321	0.718884
WDR12	ENSG00000138442	4.35651	1.32153e-05	0.7262		-	-	-		-	-	-		4.35479	1.33195e-05	0.1264	2	-0.0204179	0.466514
WDR6	ENSG00000178252	3.55932	0.000371819	0.3969		-	-	-		-	-	-		3.7761	0.0001593	0.321	2	-0.0302693	0.296424
RBM6	ENSG00000004534	-3.84771	0.000119229	0		-	-	-		-	-	-		-3.61654	0.000298563	0	2	0.00335946	0.924866
AKIRIN2	ENSG00000135334	-	-	-		-	-	-		-	-	-		-4.01413	5.96657e-05	0.01255	1	-0.0996969	5.51331e-06
C9orf16	ENSG00000171159	-	-	-		-4.7043	2.54742e-06	0.1274		-	-	-		-	-	-	1	-0.0327444	0.450471
CAPN9	ENSG00000135773	-3.3178	0.000907289	0.2183		-	-	-		-	-	-		-	-	-	1	-0.00501806	0.871236
CD40	ENSG00000101017	-3.3544	0.000795387	0.2543		-	-	-		-	-	-		-	-	-	1	-0.0426243	0.31143
DGCR2	ENSG00000070413	-	-	-		-	-	-		-	-	-		3.39016	0.000698517	0.04042	1	-0.0113963	0.69882
FAM110D	ENSG00000197245	-	-	-		-	-	-		-	-	-		3.43984	0.000582061	0.1459	1	-0.0370627	0.168414
FOXP2	ENSG00000128573	-	-	-		5.73814	9.5722e-09	0.006758		-	-	-		-	-	-	1	-0.0108759	0.735625
GCK	ENSG00000106633	-3.62506	0.0002889	0.01096		-	-	-		-	-	-		-	-	-	1	-0.0266122	0.279958
GINM1	ENSG00000055211	-	-	-		-	-	-		-	-	-		3.50515	0.000456356	0.1248	1	-0.0413747	0.0923089
HTR1B	ENSG00000135312	3.50634	0.000454311	0.1108		-	-	-		-	-	-		-	-	-	1	-0.0480708	0.0521795
HYAL1	ENSG00000114378	-3.70945	0.000207709	0		-	-	-		-	-	-		-	-	-	1	-0.0202863	0.471305
LMBR1L	ENSG00000139636	3.98333	6.79549e-05	0.3221		-	-	-		-	-	-		-	-	-	1	-0.0039255	0.919426
MANEA	ENSG00000172469	-	-	-		-	-	-		-	-	-		-3.85675	0.000114902	0.2023	1	0.0263589	0.679797
MAU2	ENSG00000129933	-	-	-		-	-	-		-	-	-		-4.32468	1.52751e-05	0.4218	1	0.0127401	0.577066
MED30	ENSG00000164758	-	-	-		-	-	-		-	-	-		-3.32728	0.00087698	0.3284	1	-0.0408023	0.132477
MED8	ENSG00000159479	-4.39334	1.11621e-05	0		-	-	-		-	-	-		-	-	-	1	-0.0079956	0.831858
MFSD3	ENSG00000167700	5.66191	1.497e-08	0		-	-	-		-	-	-		-	-	-	1	0.00243823	0.956921
MON1A	ENSG00000164077	-	-	-		-	-	-		-5.25949	1.44454e-07	0		-	-	-	1	-0.037296	0.291453
MYRF-AS1	ENSG00000124915	-3.45039	0.000559775	0.1231		-	-	-		-	-	-		-	-	-	1	-0.00412152	0.925014
NPM3	ENSG00000107833	3.51813	0.000434603	0.348		-	-	-		-	-	-		-	-	-	1	-0.0259413	0.484872
OXGR1	ENSG00000165621	3.42532	0.00061408	0.5099		-	-	-		-	-	-		-	-	-	1	0.0188004	0.544091
PGRMC2	ENSG00000164040	3.55652	0.000375804	0.08948		-	-	-		-	-	-		-	-	-	1	-0.0504664	0.0339671
POLR2D	ENSG00000144231	-	-	-		-	-	-		-	-	-		-3.29704	0.000977112	0.2105	1	-0.0475193	0.025898
PSMG3	ENSG00000157778	-3.84067	0.0001227	0		-	-	-		-	-	-		-	-	-	1	-0.0360833	0.223297
RMI1	ENSG00000178966	4.45358	8.44491e-06	0.01479		-	-	-		-	-	-		-	-	-	1	-0.0193413	0.689593
RUNX1T1	ENSG00000079102	-3.82251	0.0001321	0		-	-	-		-	-	-		-	-	-	1	0.012229	0.754804
SH3D21	ENSG00000214193	-	-	-		-	-	-		-	-	-		3.29969	0.000967905	0.4121	1	0.0114921	0.73768
STYX	ENSG00000198252	3.33853	0.000842223	0.6103		-	-	-		-	-	-		-	-	-	1	-0.00607087	0.898163
SUOX	ENSG00000139531	4.18006	2.91427e-05	0.7678		-	-	-		-	-	-		-	-	-	1	0.0243775	0.578712
TGFBR1	ENSG00000106799	-3.34368	0.000826736	0.01025		-	-	-		-	-	-		-	-	-	1	-0.005235	0.897076
TIE1	ENSG00000066056	-	-	-		4.89416	9.87288e-07	0		-	-	-		-	-	-	1	0.0320116	0.302899
TMED6	ENSG00000157315	3.3269	0.00087817	0.07205		-	-	-		-	-	-		-	-	-	1	0.0315684	0.523429
TTC28	ENSG00000100154	-	-	-		-	-	-		-	-	-		3.41932	0.000627779	0.1963	1	0.00152578	0.980021
TUBA1B	ENSG00000123416	-	-	-		-	-	-		-	-	-		3.40765	0.000655238	0.1818	1	-0.0103121	0.82603
VIM	ENSG00000026025	-	-	-		-	-	-		-	-	-		4.49828	6.85069e-06	0.6642	1	-0.0516198	0.048164
WASIR2	ENSG00000231439	3.68391	0.000229685	0.05201		-	-	-		-	-	-		-	-	-	1	0.0170406	0.730974
XRN2	ENSG00000088930	-	-	-		-4.77926	1.75945e-06	0.06526		-	-	-		-	-	-	1	0.0323888	0.174654
TRAF4	ENSG00000076604	-	-	-		-	-	-		-	-	-		-3.63156	0.000281714	0.2376	1	-0.016504	0.651898
SPEF1	ENSG00000101222	-	-	-		-	-	-		-	-	-		-3.76323	0.000167735	0.5505	1	-0.0069039	0.878469
DBN1	ENSG00000113758	-	-	-		-	-	-		-	-	-		-3.33422	0.000855384	0.004494	1	-0.0172179	0.72458
HPCAL4	ENSG00000116983	-	-	-		-	-	-		-	-	-		3.32465	0.000885311	0.0716	1	-0.0327517	0.515717
MAPKAP1	ENSG00000119487	-	-	-		-	-	-		-	-	-		3.29304	0.000991098	0.0939	1	-0.0113801	0.578285
PLAU	ENSG00000122861	-	-	-		-	-	-		-	-	-		-3.51084	0.000446687	0.06255	1	-0.00324892	0.933479
LSM8	ENSG00000128534	-	-	-		-	-	-		-	-	-		3.65163	0.000260579	0.1131	1	-0.0195856	0.558382
HAUS8	ENSG00000131351	-	-	-		-	-	-		-	-	-		3.45022	0.000560123	0.02965	1	-0.0560802	0.0508563
FURIN	ENSG00000140564	-	-	-		-	-	-		-	-	-		-3.31598	0.000913229	0.4193	1	-0.0353641	0.293939
HTR3B	ENSG00000149305	-	-	-		-	-	-		-	-	-		3.54061	0.000399208	0.01141	1	0.0190106	0.411864
ABCB9	ENSG00000150967	-	-	-		-	-	-		-	-	-		-4.37996	1.187e-05	0.007864	1	-0.029011	0.248709
ENKUR	ENSG00000151023	-	-	-		-	-	-		-	-	-		4.23124	2.32403e-05	0.007564	1	0.0151499	0.895605
GATAD2A	ENSG00000167491	-	-	-		-	-	-		-	-	-		-3.99361	6.50754e-05	0.1161	1	-0.046329	0.0159052
NADSYN1	ENSG00000172890	-	-	-		-	-	-		-	-	-		3.61965	0.000295003	0.6009	1	0.00481124	0.887491
ATG13	ENSG00000175224	-	-	-		-	-	-		-	-	-		-3.30476	0.000950584	0.01942	1	0.014426	0.509824
TOM1L2	ENSG00000175662	-	-	-		-	-	-		-	-	-		3.35096	0.00080533	0.1282	1	0.0123088	0.62765
ARIH2	ENSG00000177479	-	-	-		-	-	-		-	-	-		-3.35668	0.000788844	0.001044	1	0.0156965	0.480045
NDUFAF3	ENSG00000178057	-	-	-		-	-	-		-	-	-		-3.78677	0.00015262	0.03262	1	0.0312902	0.422577
PSTK	ENSG00000179988	-	-	-		-	-	-		-	-	-		3.72674	0.000193969	0.007874	1	0.0120324	0.773483
TM6SF2	ENSG00000213996	-	-	-		-	-	-		-	-	-		4.16486	3.11542e-05	0.301	1	0.00953594	0.77563
* Best p-value threshold=0.001
** Best p-value threshold of Bonferroni
PBMC: Observerd gene expression from peripheral blood mononuclear cells in our cohort.
In italics genes with a gene locus-level colocalization probability >= 0.5, used in the TRSs restricted to genes that colocalized.
In bold genes significantly differentially expressed in PBMCs

## Sheet: Table S9
Supplementary Table S9. Results from TRSs restricted to colocalized genes
Tissue	p-value threshold	TRS all genes								TRS colocalized genes
		TRS					TRS + PRS			TRS					TRS + PRS
		N genes	Estimate	p-value	Pseudo-R2		Pseudo-R2	lrt p-value		N genes	Estimate	p-value	Pseudo-R2		Pseudo-R2	lrt p-value
Amygdala	0.001	68	0.28	0.0043	0.013		0.034	0.0028		16	0.31	0.0016	0.017		0.0377876	0.000724718
Caudate	BF	12	0.3	0.0019	0.016		0.036	0.0012		3	0.33	0.000926	0.019		0.0379833	0.000669012
Cortex	BF	10	0.44	1.5e-05	0.032		0.052	7.1e-06		3	0.3	0.00245	0.015		0.0371152	0.000959235
Frontal cortex	0.001	87	0.36	0.00024	0.023		0.042	0.00017		16	0.37	0.000232	0.023		0.044275	8.59295e-05
lrt p-value : p-value of likelihood ratio test; N: Number
